# Supplementary material for: Theoretical hydrogen bonding calculations and proton conduction for Eu(iii)-based metal–organic framework
Source: RSC Adv. 2021 Mar 22;11(19):11495–9. doi: 10.1039/d1ra01528a (PMC8698213; doi:10.1039/d1ra01528a)
Supplement: RA-011-D1RA01528A-s002 [file RA-011-D1RA01528A-s002.cif]

# Electronic Supplementary Material (ESI) for RSC Advances.
# This journal is © The Royal Society of Chemistry 2021

####################################################################### 
# 
# This file contains crystal structure data downloaded from the 
# Cambridge Structural Database (CSD) hosted by the Cambridge 
# Crystallographic Data Centre (CCDC).
# 
# Full information about CCDC data access policies and citation 
# guidelines are available at http://www.ccdc.cam.ac.uk/access/V1 
# 
# Audit and citation data items may have been added by the CCDC. 
# Please retain this information to preserve the provenance of 
# this file and to allow appropriate attribution of the data. 
# 
#######################################################################

data_11
_database_code_depnum_ccdc_archive 'CCDC 2036641'
loop_
_audit_author_name
_audit_author_address
'lu feng'
;Wuhan Institute of Technology
China
;
_audit_update_record             
;
2021-01-05 deposited with the CCDC.	2021-03-16 downloaded from the CCDC.
;
_audit_creation_date             2020-11-10
_audit_creation_method           
;
Olex2 1.2
(compiled 2018.05.29 svn.r3508 for OlexSys, GUI svn.r5506)
;
_shelx_SHELXL_version_number     2014/7
_chemical_name_common            ?
_chemical_name_systematic        ?
_chemical_formula_moiety         '0.25(C60 H80 Eu8 N24 O64), 4.5(H4 O2)'
_chemical_formula_sum            'C15 H38 Eu2 N6 O25'
_chemical_formula_weight         1006.43
_chemical_melting_point          ?
loop_
_atom_type_symbol
_atom_type_description
_atom_type_scat_dispersion_real
_atom_type_scat_dispersion_imag
_atom_type_scat_source
C C 0.0033 0.0016 'International Tables Vol C Tables 4.2.6.8 and 6.1.1.4'
H H 0.0000 0.0000 'International Tables Vol C Tables 4.2.6.8 and 6.1.1.4'
Eu Eu -0.1578 3.6682 'International Tables Vol C Tables 4.2.6.8 and 6.1.1.4'
N N 0.0061 0.0033 'International Tables Vol C Tables 4.2.6.8 and 6.1.1.4'
O O 0.0106 0.0060 'International Tables Vol C Tables 4.2.6.8 and 6.1.1.4'

_shelx_space_group_comment       
;
The symmetry employed for this shelxl refinement is uniquely defined
by the following loop, which should always be used as a source of
symmetry information in preference to the above space-group names.
They are only intended as comments.
;
_space_group_crystal_system      monoclinic
_space_group_IT_number           15
_space_group_name_H-M_alt        'C 1 2/c 1'
_space_group_name_Hall           '-C 2yc'
loop_
_space_group_symop_operation_xyz
'x, y, z'
'-x, y, -z+1/2'
'x+1/2, y+1/2, z'
'-x+1/2, y+1/2, -z+1/2'
'-x, -y, -z'
'x, -y, z-1/2'
'-x+1/2, -y+1/2, -z'
'x+1/2, -y+1/2, z-1/2'

_cell_length_a                   12.7130(11)
_cell_length_b                   16.7745(15)
_cell_length_c                   14.7977(13)
_cell_angle_alpha                90
_cell_angle_beta                 91.265(4)
_cell_angle_gamma                90
_cell_volume                     3154.9(5)
_cell_formula_units_Z            4
_cell_measurement_reflns_used    1776
_cell_measurement_temperature    173(2)
_cell_measurement_theta_max      24.94
_cell_measurement_theta_min      3.67
_shelx_estimated_absorpt_T_max   ?
_shelx_estimated_absorpt_T_min   ?
_exptl_absorpt_coefficient_mu    4.048
_exptl_absorpt_correction_T_max  0.7452
_exptl_absorpt_correction_T_min  0.5661
_exptl_absorpt_correction_type   multi-scan
_exptl_absorpt_process_details   'SADABS (Bruker, 2014)'
_exptl_absorpt_special_details   ?
_exptl_crystal_colour            colorless
_exptl_crystal_density_diffrn    2.119
_exptl_crystal_density_meas      ?
_exptl_crystal_density_method    ?
_exptl_crystal_description       needle
_exptl_crystal_F_000             1984
_exptl_crystal_size_max          0.19
_exptl_crystal_size_mid          0.05
_exptl_crystal_size_min          0.03
_exptl_transmission_factor_max   ?
_exptl_transmission_factor_min   ?
_diffrn_reflns_av_R_equivalents  0.0914
_diffrn_reflns_av_unetI/netI     0.0934
_diffrn_reflns_Laue_measured_fraction_full 0.995
_diffrn_reflns_Laue_measured_fraction_max 0.994
_diffrn_reflns_limit_h_max       15
_diffrn_reflns_limit_h_min       -15
_diffrn_reflns_limit_k_max       20
_diffrn_reflns_limit_k_min       -20
_diffrn_reflns_limit_l_max       17
_diffrn_reflns_limit_l_min       -15
_diffrn_reflns_number            8457
_diffrn_reflns_point_group_measured_fraction_full 0.995
_diffrn_reflns_point_group_measured_fraction_max 0.994
_diffrn_reflns_theta_full        25.242
_diffrn_reflns_theta_max         25.364
_diffrn_reflns_theta_min         2.792
_diffrn_ambient_temperature      173.0
_diffrn_detector_area_resol_mean ?
_diffrn_measured_fraction_theta_full 0.995
_diffrn_measured_fraction_theta_max 0.994
_diffrn_measurement_device_type  'PHOTON 100 CMOS detector'
_diffrn_measurement_method       'omega scan'
_diffrn_radiation_type           MoK\a
_diffrn_radiation_wavelength     0.71073
_diffrn_source                   ?
_diffrn_standards_number         0
_reflns_Friedel_coverage         0.000
_reflns_Friedel_fraction_full    .
_reflns_Friedel_fraction_max     .
_reflns_number_gt                1981
_reflns_number_total             2880
_reflns_special_details          
;
 Reflections were merged by SHELXL according to the crystal
 class for the calculation of statistics and refinement.
 
 _reflns_Friedel_fraction is defined as the number of unique
 Friedel pairs measured divided by the number that would be
 possible theoretically, ignoring centric projections and
 systematic absences.
;
_reflns_threshold_expression     'I > 2\s(I)'
_computing_cell_refinement       'Bruker SMART'
_computing_data_collection       'Bruker SMART'
_computing_data_reduction        'Bruker SAINT'
_computing_molecular_graphics    'Olex2 (Dolomanov et al., 2009)'
_computing_publication_material  'Olex2 (Dolomanov et al., 2009)'
_computing_structure_refinement  'XL (Sheldrick, 2008)'
_computing_structure_solution    'ShelXT (Sheldrick, 2015)'
_refine_diff_density_max         0.882
_refine_diff_density_min         -0.835
_refine_diff_density_rms         0.198
_refine_ls_extinction_coef       .
_refine_ls_extinction_method     none
_refine_ls_goodness_of_fit_ref   0.998
_refine_ls_hydrogen_treatment    constr
_refine_ls_matrix_type           full
_refine_ls_number_parameters     243
_refine_ls_number_reflns         2880
_refine_ls_number_restraints     474
_refine_ls_R_factor_all          0.0810
_refine_ls_R_factor_gt           0.0392
_refine_ls_restrained_S_all      0.962
_refine_ls_shift/su_max          0.001
_refine_ls_shift/su_mean         0.000
_refine_ls_structure_factor_coef Fsqd
_refine_ls_weighting_details     
'w=1/[\s^2^(Fo^2^)+(0.0195P)^2^] where P=(Fo^2^+2Fc^2^)/3'
_refine_ls_weighting_scheme      calc
_refine_ls_wR_factor_gt          0.0598
_refine_ls_wR_factor_ref         0.0700
_refine_special_details          ?
_olex2_refinement_description    
;
1. Fixed Uiso
 At 1.2 times of:
  All C(H,H) groups
 At 1.5 times of:
  All O(H,H) groups
2. Uiso/Uaniso restraints and constraints
C8 \\sim C1 \\sim C6 \\sim C2 \\sim C7 \\sim C3 \\sim C5 \\sim C4 \\sim N2
\\sim N1 \\sim N4 \\sim N3 \\sim O3 \\sim O7 \\sim O8 \\sim O6 \\sim O4 \\sim
O5 \\sim O1 \\sim O2 \\sim O11 \\sim O9 \\sim O10 \\sim O12 \\sim O13 \\sim
O13A: within 3.8A with sigma of 0.01 and sigma for terminal atoms of 0.02
3. Others
 Sof(O13A)=Sof(H13C)=Sof(H13D)=1-FVAR(1)
 Sof(O13)=Sof(H13A)=Sof(H13B)=FVAR(1)
 Fixed Sof: H11A(0.5) H11B(0.5)
4.a Riding coordinates:
 O10(H10A,H10B), O13(H13A,H13B)
4.b Free rotating group:
 O11(H11A,H11B), O9(H9A,H9B), O12(H12A,H12B), O13A(H13C,H13D)
4.c Rotating group:
 O1(H1A,H1B), O2(H2A,H2B)
4.d Secondary CH2 refined with riding coordinates:
 C2(H2C,H2D), C7(H7A,H7B), C5(H5A,H5B)
;
_atom_sites_solution_hydrogens   mixed
_atom_sites_solution_primary     dual
_atom_sites_solution_secondary   ?
loop_
_atom_site_label
_atom_site_type_symbol
_atom_site_fract_x
_atom_site_fract_y
_atom_site_fract_z
_atom_site_U_iso_or_equiv
_atom_site_adp_type
_atom_site_occupancy
_atom_site_site_symmetry_order
_atom_site_calc_flag
_atom_site_refinement_flags_posn
_atom_site_refinement_flags_adp
_atom_site_refinement_flags_occupancy
_atom_site_disorder_assembly
_atom_site_disorder_group
Eu1 Eu 0.87598(3) 0.80165(2) 0.55604(2) 0.00960(10) Uani 1 1 d . . . . .
O3 O 0.6935(4) 0.7834(3) 0.5800(3) 0.0129(11) Uani 1 1 d . U . . .
O7 O 0.2917(4) 0.6145(3) 0.9447(3) 0.0153(11) Uani 1 1 d . U . . .
O8 O 0.1449(4) 0.6709(3) 0.8847(3) 0.0137(11) Uani 1 1 d . U . . .
O6 O 0.3775(4) 0.3272(3) 0.7198(3) 0.0176(11) Uani 1 1 d . U . . .
O4 O 0.5237(4) 0.7655(3) 0.5638(4) 0.0204(11) Uani 1 1 d . U . . .
O5 O 0.3254(4) 0.4283(3) 0.6363(3) 0.0189(11) Uani 1 1 d . U . . .
O1 O 0.9936(4) 0.9081(3) 0.5023(4) 0.0243(14) Uani 1 1 d . U . . .
H1A H 0.9611 0.9359 0.4601 0.036 Uiso 1 1 d GR . . . .
H1B H 1.0467 0.8865 0.4746 0.036 Uiso 1 1 d GR . . . .
O2 O 1.0491(4) 0.7733(3) 0.6201(4) 0.0206(13) Uani 1 1 d . U . . .
H2A H 1.0682 0.7249 0.6052 0.031 Uiso 1 1 d GR . . . .
H2B H 1.0455 0.7717 0.6791 0.031 Uiso 1 1 d GR . . . .
O11 O 1.0000 0.6225(6) 0.7500 0.039(2) Uani 1 2 d S TU P . .
H11A H 0.9547 0.5925 0.7772 0.058 Uiso 0.5 1 d G . . . .
H11B H 0.9619 0.6524 0.7142 0.058 Uiso 0.5 1 d G . . . .
N2 N 0.4085(5) 0.6532(3) 0.7680(4) 0.0155(11) Uani 1 1 d . U . . .
C8 C 0.2237(6) 0.6237(4) 0.8838(5) 0.0140(14) Uani 1 1 d . U . . .
N1 N 0.5000 0.7700(5) 0.7500 0.0138(15) Uani 1 2 d S TU P . .
N4 N 0.3264(5) 0.5318(3) 0.7883(4) 0.0138(11) Uani 1 1 d . U . . .
C1 C 0.6014(6) 0.7855(4) 0.6117(5) 0.0168(14) Uani 1 1 d . U . . .
O9 O 0.3055(5) 0.5714(3) 0.5487(5) 0.0340(14) Uani 1 1 d . U . . .
H9A H 0.3027 0.5358 0.5914 0.051 Uiso 1 1 d G . . . .
H9B H 0.2584 0.5604 0.5069 0.051 Uiso 1 1 d G . . . .
C6 C 0.3466(6) 0.3990(4) 0.7129(5) 0.0133(13) Uani 1 1 d . U . . .
N3 N 0.5000 0.5289(5) 0.7500 0.0150(14) Uani 1 2 d S TU P . .
C2 C 0.5875(6) 0.8100(5) 0.7096(5) 0.0191(14) Uani 1 1 d . U . . .
H2C H 0.6526 0.7975 0.7446 0.023 Uiso 1 1 calc R . . . .
H2D H 0.5762 0.8683 0.7125 0.023 Uiso 1 1 calc R . . . .
C7 C 0.2285(6) 0.5728(4) 0.7988(5) 0.0158(13) Uani 1 1 d . U . . .
H7A H 0.1711 0.5329 0.8000 0.019 Uiso 1 1 calc R . . . .
H7B H 0.2158 0.6074 0.7455 0.019 Uiso 1 1 calc R . . . .
C3 C 0.5000 0.6887(6) 0.7500 0.0161(15) Uani 1 2 d S TU P . .
C5 C 0.3338(6) 0.4455(4) 0.7995(5) 0.0152(13) Uani 1 1 d . U . . .
H5A H 0.2694 0.4266 0.8293 0.018 Uiso 1 1 calc R . . . .
H5B H 0.3943 0.4336 0.8405 0.018 Uiso 1 1 calc R . . . .
O10 O 0.3863(5) 0.9131(4) 0.5548(5) 0.0544(17) Uani 1 1 d . U . . .
H10A H 0.4098 0.8656 0.5674 0.082 Uiso 1 1 d R . . . .
H10B H 0.3931 0.9393 0.6053 0.082 Uiso 1 1 d R . . . .
C4 C 0.4152(6) 0.5727(4) 0.7678(5) 0.0150(12) Uani 1 1 d . U . . .
O12 O 0.9545(6) 0.5055(4) 0.8769(5) 0.061(2) Uani 1 1 d . U . . .
H12A H 0.9648 0.5540 0.8586 0.091 Uiso 1 1 d G . . . .
H12B H 0.9144 0.5105 0.9234 0.091 Uiso 1 1 d G . . . .
O13 O 0.7483(13) 0.7065(13) 0.8875(14) 0.041(3) Uani 0.42(2) 1 d . U . A 1
H13A H 0.7642 0.6878 0.8347 0.062 Uiso 0.42(2) 1 d R . . A 1
H13B H 0.6916 0.6831 0.9061 0.062 Uiso 0.42(2) 1 d R . . A 1
O13A O 0.7488(13) 0.7410(12) 0.9266(13) 0.062(4) Uani 0.58(2) 1 d . U . A 2
H13C H 0.6959 0.7666 0.9491 0.093 Uiso 0.58(2) 1 d G . . A 2
H13D H 0.7842 0.7175 0.9699 0.093 Uiso 0.58(2) 1 d G . . A 2

loop_
_atom_site_aniso_label
_atom_site_aniso_U_11
_atom_site_aniso_U_22
_atom_site_aniso_U_33
_atom_site_aniso_U_23
_atom_site_aniso_U_13
_atom_site_aniso_U_12
Eu1 0.01051(17) 0.01033(16) 0.00798(17) -0.0006(2) 0.00058(12) -0.0015(2)
O3 0.011(2) 0.014(3) 0.014(2) 0.003(2) 0.003(2) 0.0011(19)
O7 0.014(2) 0.019(2) 0.012(2) -0.005(2) -0.004(2) 0.002(2)
O8 0.013(2) 0.013(2) 0.015(3) -0.0034(19) -0.001(2) 0.0026(19)
O6 0.020(3) 0.018(2) 0.014(3) -0.005(2) -0.003(2) 0.004(2)
O4 0.015(2) 0.027(2) 0.019(3) -0.004(2) 0.001(2) -0.002(2)
O5 0.022(2) 0.017(2) 0.017(2) -0.001(2) -0.002(2) -0.001(2)
O1 0.015(3) 0.026(3) 0.031(4) 0.011(3) -0.001(3) -0.004(2)
O2 0.021(3) 0.023(3) 0.018(3) -0.005(2) -0.002(2) 0.004(2)
O11 0.036(5) 0.036(5) 0.044(6) 0.000 -0.013(4) 0.000
N2 0.016(2) 0.014(2) 0.017(2) -0.002(2) 0.005(2) 0.001(2)
C8 0.013(3) 0.016(3) 0.014(3) -0.002(3) 0.005(3) -0.001(3)
N1 0.013(3) 0.014(3) 0.015(3) 0.000 0.008(3) 0.000
N4 0.012(2) 0.014(2) 0.016(2) -0.004(2) 0.006(2) 0.001(2)
C1 0.017(3) 0.018(3) 0.015(3) -0.002(3) 0.002(3) 0.001(3)
O9 0.030(3) 0.035(3) 0.036(3) 0.012(3) 0.001(3) -0.001(3)
C6 0.011(3) 0.013(3) 0.017(3) -0.003(3) 0.000(3) -0.002(2)
N3 0.015(3) 0.015(3) 0.015(3) 0.000 0.004(3) 0.000
C2 0.019(3) 0.022(3) 0.017(3) -0.001(3) 0.003(3) -0.002(3)
C7 0.015(3) 0.016(3) 0.017(3) -0.003(2) 0.002(2) -0.004(2)
C3 0.015(3) 0.020(3) 0.014(3) 0.000 0.007(3) 0.000
C5 0.015(3) 0.016(3) 0.015(3) -0.006(2) 0.004(2) -0.001(2)
O10 0.051(4) 0.054(4) 0.058(4) -0.017(4) -0.015(3) 0.020(3)
C4 0.017(2) 0.016(2) 0.012(2) -0.003(2) 0.003(2) -0.001(2)
O12 0.064(5) 0.055(4) 0.063(5) 0.019(4) -0.005(4) 0.004(4)
O13 0.042(5) 0.045(6) 0.037(6) -0.013(5) 0.005(5) -0.006(6)
O13A 0.062(7) 0.058(9) 0.066(9) -0.011(7) 0.016(7) -0.011(7)

_geom_special_details            
;
 All esds (except the esd in the dihedral angle between two l.s. planes)
 are estimated using the full covariance matrix.  The cell esds are taken
 into account individually in the estimation of esds in distances, angles
 and torsion angles; correlations between esds in cell parameters are only
 used when they are defined by crystal symmetry.  An approximate (isotropic)
 treatment of cell esds is used for estimating esds involving l.s. planes.
;
loop_
_geom_bond_atom_site_label_1
_geom_bond_atom_site_label_2
_geom_bond_distance
_geom_bond_site_symmetry_2
_geom_bond_publ_flag
Eu1 Eu1 3.9721(8) 7_666 ?
Eu1 O3 2.374(4) . ?
Eu1 O3 2.606(5) 7_666 ?
Eu1 O7 2.400(5) 8_565 ?
Eu1 O8 2.379(4) 2_656 ?
Eu1 O6 2.460(5) 3 ?
Eu1 O4 2.477(5) 7_666 ?
Eu1 O5 2.525(5) 3 ?
Eu1 O1 2.472(4) . ?
Eu1 O2 2.425(5) . ?
Eu1 C1 2.900(7) 7_666 ?
Eu1 C6 2.869(7) 3 ?
O3 Eu1 2.606(5) 7_666 ?
O3 C1 1.271(8) . ?
O7 Eu1 2.400(5) 8_466 ?
O7 C8 1.245(9) . ?
O8 Eu1 2.379(4) 2_656 ?
O8 C8 1.277(8) . ?
O6 Eu1 2.460(5) 3_445 ?
O6 C6 1.269(8) . ?
O4 Eu1 2.477(5) 7_666 ?
O4 C1 1.250(9) . ?
O5 Eu1 2.525(5) 3_445 ?
O5 C6 1.260(9) . ?
O1 H1A 0.8756 . ?
O1 H1B 0.8758 . ?
O2 H2A 0.8761 . ?
O2 H2B 0.8751 . ?
O11 H11A 0.8699 . ?
O11 H11B 0.8699 . ?
N2 C3 1.339(7) . ?
N2 C4 1.353(8) . ?
C8 C7 1.523(9) . ?
N1 C2 1.440(7) . ?
N1 C2 1.440(7) 2_656 ?
N1 C3 1.364(12) . ?
N4 C7 1.433(8) . ?
N4 C5 1.460(8) . ?
N4 C4 1.360(8) . ?
C1 Eu1 2.900(7) 7_666 ?
C1 C2 1.520(9) . ?
O9 H9A 0.8703 . ?
O9 H9B 0.8707 . ?
C6 Eu1 2.869(7) 3_445 ?
C6 C5 1.512(9) . ?
N3 C4 1.337(8) 2_656 ?
N3 C4 1.337(8) . ?
C2 H2C 0.9900 . ?
C2 H2D 0.9900 . ?
C7 H7A 0.9900 . ?
C7 H7B 0.9900 . ?
C3 N2 1.339(7) 2_656 ?
C5 H5A 0.9900 . ?
C5 H5B 0.9900 . ?
O10 H10A 0.8701 . ?
O10 H10B 0.8700 . ?
O12 H12A 0.8694 . ?
O12 H12B 0.8701 . ?
O13 H13A 0.8694 . ?
O13 H13B 0.8702 . ?
O13A H13C 0.8700 . ?
O13A H13D 0.8699 . ?

loop_
_geom_angle_atom_site_label_1
_geom_angle_atom_site_label_2
_geom_angle_atom_site_label_3
_geom_angle
_geom_angle_site_symmetry_1
_geom_angle_site_symmetry_3
_geom_angle_publ_flag
O3 Eu1 Eu1 39.17(12) . 7_666 ?
O3 Eu1 Eu1 35.13(9) 7_666 7_666 ?
O3 Eu1 O3 74.30(16) . 7_666 ?
O3 Eu1 O7 75.83(16) . 8_565 ?
O3 Eu1 O8 73.06(16) . 2_656 ?
O3 Eu1 O6 82.05(16) . 3 ?
O3 Eu1 O4 124.64(17) . 7_666 ?
O3 Eu1 O5 77.20(16) . 3 ?
O3 Eu1 O1 137.84(16) . . ?
O3 Eu1 O2 142.92(16) . . ?
O3 Eu1 C1 100.28(19) . 7_666 ?
O3 Eu1 C1 25.98(17) 7_666 7_666 ?
O3 Eu1 C6 152.72(18) 7_666 3 ?
O3 Eu1 C6 78.89(18) . 3 ?
O7 Eu1 Eu1 68.01(12) 8_565 7_666 ?
O7 Eu1 O3 69.66(15) 8_565 7_666 ?
O7 Eu1 O6 124.54(16) 8_565 3 ?
O7 Eu1 O4 90.26(17) 8_565 7_666 ?
O7 Eu1 O5 73.43(17) 8_565 3 ?
O7 Eu1 O1 67.67(17) 8_565 . ?
O7 Eu1 O2 140.45(16) 8_565 . ?
O7 Eu1 C1 76.09(18) 8_565 7_666 ?
O7 Eu1 C6 99.06(19) 8_565 3 ?
O8 Eu1 Eu1 69.88(13) 2_656 7_666 ?
O8 Eu1 O3 75.00(16) 2_656 7_666 ?
O8 Eu1 O7 137.85(18) 2_656 8_565 ?
O8 Eu1 O6 78.26(16) 2_656 3 ?
O8 Eu1 O4 84.73(16) 2_656 7_666 ?
O8 Eu1 O5 124.83(16) 2_656 3 ?
O8 Eu1 O1 149.07(17) 2_656 . ?
O8 Eu1 O2 77.45(16) 2_656 . ?
O8 Eu1 C1 82.22(18) 2_656 7_666 ?
O8 Eu1 C6 102.05(18) 2_656 3 ?
O6 Eu1 Eu1 118.42(11) 3 7_666 ?
O6 Eu1 O3 148.38(14) 3 7_666 ?
O6 Eu1 O4 142.29(18) 3 7_666 ?
O6 Eu1 O5 52.16(16) 3 3 ?
O6 Eu1 O1 101.49(17) 3 . ?
O6 Eu1 C1 158.74(18) 3 7_666 ?
O6 Eu1 C6 26.13(18) 3 3 ?
O4 Eu1 Eu1 85.76(13) 7_666 7_666 ?
O4 Eu1 O3 50.89(16) 7_666 7_666 ?
O4 Eu1 O5 149.28(16) 7_666 3 ?
O4 Eu1 C1 25.34(18) 7_666 7_666 ?
O4 Eu1 C6 156.33(19) 7_666 3 ?
O5 Eu1 Eu1 110.63(12) 3 7_666 ?
O5 Eu1 O3 137.63(17) 3 7_666 ?
O5 Eu1 C1 149.08(19) 3 7_666 ?
O5 Eu1 C6 26.03(18) 3 3 ?
O1 Eu1 Eu1 131.98(13) . 7_666 ?
O1 Eu1 O3 110.13(16) . 7_666 ?
O1 Eu1 O4 76.90(17) . 7_666 ?
O1 Eu1 O5 72.87(16) . 3 ?
O1 Eu1 C1 90.96(18) . 7_666 ?
O1 Eu1 C6 86.55(19) . 3 ?
O2 Eu1 Eu1 142.60(11) . 7_666 ?
O2 Eu1 O3 118.95(15) . 7_666 ?
O2 Eu1 O6 70.23(16) . 3 ?
O2 Eu1 O4 73.35(18) . 7_666 ?
O2 Eu1 O5 102.69(17) . 3 ?
O2 Eu1 O1 73.56(17) . . ?
O2 Eu1 C1 97.45(19) . 7_666 ?
O2 Eu1 C6 85.89(19) . 3 ?
C1 Eu1 Eu1 61.11(14) 7_666 7_666 ?
C6 Eu1 Eu1 117.90(14) 3 7_666 ?
C6 Eu1 C1 175.1(2) 3 7_666 ?
Eu1 O3 Eu1 105.70(16) . 7_666 ?
C1 O3 Eu1 90.1(4) . 7_666 ?
C1 O3 Eu1 164.2(5) . . ?
C8 O7 Eu1 135.8(5) . 8_466 ?
C8 O8 Eu1 132.1(5) . 2_656 ?
C6 O6 Eu1 95.2(4) . 3_445 ?
C1 O4 Eu1 96.6(4) . 7_666 ?
C6 O5 Eu1 92.4(4) . 3_445 ?
Eu1 O1 H1A 109.6 . . ?
Eu1 O1 H1B 109.2 . . ?
H1A O1 H1B 104.1 . . ?
Eu1 O2 H2A 109.7 . . ?
Eu1 O2 H2B 109.2 . . ?
H2A O2 H2B 104.1 . . ?
H11A O11 H11B 104.5 . . ?
C3 N2 C4 112.9(7) . . ?
O7 C8 O8 127.0(7) . . ?
O7 C8 C7 119.3(6) . . ?
O8 C8 C7 113.7(7) . . ?
C2 N1 C2 124.5(8) . 2_656 ?
C3 N1 C2 117.7(4) . 2_656 ?
C3 N1 C2 117.7(4) . . ?
C7 N4 C5 121.1(6) . . ?
C4 N4 C7 120.6(6) . . ?
C4 N4 C5 118.3(6) . . ?
O3 C1 Eu1 64.0(4) . 7_666 ?
O3 C1 C2 119.2(7) . . ?
O4 C1 Eu1 58.0(4) . 7_666 ?
O4 C1 O3 120.4(7) . . ?
O4 C1 C2 120.4(6) . . ?
C2 C1 Eu1 165.4(5) . 7_666 ?
H9A O9 H9B 109.4 . . ?
O6 C6 Eu1 58.6(4) . 3_445 ?
O6 C6 C5 117.5(7) . . ?
O5 C6 Eu1 61.5(4) . 3_445 ?
O5 C6 O6 120.1(6) . . ?
O5 C6 C5 122.4(6) . . ?
C5 C6 Eu1 176.1(5) . 3_445 ?
C4 N3 C4 113.2(8) 2_656 . ?
N1 C2 C1 112.2(6) . . ?
N1 C2 H2C 109.2 . . ?
N1 C2 H2D 109.2 . . ?
C1 C2 H2C 109.2 . . ?
C1 C2 H2D 109.2 . . ?
H2C C2 H2D 107.9 . . ?
C8 C7 H7A 108.7 . . ?
C8 C7 H7B 108.7 . . ?
N4 C7 C8 114.1(7) . . ?
N4 C7 H7A 108.7 . . ?
N4 C7 H7B 108.7 . . ?
H7A C7 H7B 107.6 . . ?
N2 C3 N2 127.2(10) . 2_656 ?
N2 C3 N1 116.4(5) . . ?
N2 C3 N1 116.4(5) 2_656 . ?
N4 C5 C6 115.1(6) . . ?
N4 C5 H5A 108.5 . . ?
N4 C5 H5B 108.5 . . ?
C6 C5 H5A 108.5 . . ?
C6 C5 H5B 108.5 . . ?
H5A C5 H5B 107.5 . . ?
H10A O10 H10B 104.5 . . ?
N2 C4 N4 116.8(6) . . ?
N3 C4 N2 126.9(7) . . ?
N3 C4 N4 116.3(6) . . ?
H12A O12 H12B 104.5 . . ?
H13A O13 H13B 109.5 . . ?
H13C O13A H13D 109.5 . . ?

_iucr_refine_instructions_details 
;

    11.res created by SHELXL-2014/7

TITL 11_a.res in C2/c
REM Old TITL 11_a.res in C2/c
REM SHELXT solution in C2/c
REM R1 0.093, Rweak 0.006, Alpha 0.045, Orientation as input
REM Formula found by SHELXT: C8 N8 O7 Eu
CELL 0.71073 12.713 16.7745 14.7977 90 91.265 90
ZERR 4 0.0011 0.0015 0.0013 0 0.004 0
LATT 7
SYMM -X,+Y,0.5-Z
SFAC C H Eu N O
UNIT 60 152 8 24 100
SIMU 0.01 0.02 3.8 $C $N $O
 
L.S. 20
PLAN  20
TEMP -100.15
BOND $H
list 4
fmap 2
acta
REM <olex2.extras>
REM <HklSrc "%.\\d170112a_0m.hkl">
REM </olex2.extras>
 
WGHT    0.019500
FVAR       0.18604   0.41903
EU1   3    0.875975    0.801646    0.556037    11.00000    0.01051    0.01033 =
         0.00798   -0.00056    0.00058   -0.00149
O3    5    0.693493    0.783421    0.580018    11.00000    0.01082    0.01427 =
         0.01373    0.00333    0.00282    0.00108
O7    5    0.291679    0.614475    0.944745    11.00000    0.01405    0.01919 =
         0.01237   -0.00450   -0.00402    0.00231
O8    5    0.144937    0.670919    0.884720    11.00000    0.01343    0.01292 =
         0.01458   -0.00340   -0.00059    0.00256
O6    5    0.377485    0.327240    0.719760    11.00000    0.02049    0.01804 =
         0.01408   -0.00531   -0.00335    0.00398
O4    5    0.523724    0.765493    0.563763    11.00000    0.01499    0.02708 =
         0.01916   -0.00423    0.00089   -0.00189
O5    5    0.325419    0.428346    0.636269    11.00000    0.02238    0.01704 =
         0.01704   -0.00061   -0.00231   -0.00132
O1    5    0.993624    0.908069    0.502295    11.00000    0.01543    0.02602 =
         0.03125    0.01062   -0.00095   -0.00362
AFIX   7
H1A   2    0.961133    0.935931    0.460147    11.00000   -1.50000
H1B   2    1.046702    0.886459    0.474592    11.00000   -1.50000
AFIX   0
O2    5    1.049147    0.773270    0.620145    11.00000    0.02062    0.02282 =
         0.01832   -0.00532   -0.00211    0.00398
AFIX   7
H2A   2    1.068199    0.724920    0.605223    11.00000   -1.50000
H2B   2    1.045517    0.771688    0.679105    11.00000   -1.50000
AFIX   6
 
O11   5    1.000000    0.622490    0.750000    10.50000    0.03596    0.03612 =
         0.04364    0.00000   -0.01282    0.00000
H11A  2    0.954701    0.592480    0.777151    10.50000   -1.50000
H11B  2    0.961900    0.652445    0.714175    10.50000   -1.50000
AFIX   0
 
N2    4    0.408496    0.653232    0.767981    11.00000    0.01584    0.01410 =
         0.01663   -0.00173    0.00503    0.00068
C8    1    0.223659    0.623655    0.883822    11.00000    0.01267    0.01572 =
         0.01380   -0.00152    0.00529   -0.00094
N1    4    0.500000    0.770050    0.750000    10.50000    0.01335    0.01357 =
         0.01468    0.00000    0.00792    0.00000
N4    4    0.326410    0.531847    0.788291    11.00000    0.01227    0.01351 =
         0.01599   -0.00363    0.00569    0.00137
C1    1    0.601445    0.785531    0.611690    11.00000    0.01733    0.01764 =
         0.01540   -0.00241    0.00188    0.00075
AFIX   6
O9    5    0.305547    0.571370    0.548660    11.00000    0.03045    0.03531 =
         0.03640    0.01185    0.00148   -0.00060
H9A   2    0.302668    0.535848    0.591399    11.00000   -1.50000
H9B   2    0.258450    0.560449    0.506868    11.00000   -1.50000
AFIX   0
 
C6    1    0.346619    0.398986    0.712932    11.00000    0.01051    0.01264 =
         0.01672   -0.00322    0.00000   -0.00240
N3    4    0.500000    0.528879    0.750000    10.50000    0.01538    0.01468 =
         0.01521    0.00000    0.00364    0.00000
C2    1    0.587461    0.809995    0.709577    11.00000    0.01859    0.02190 =
         0.01690   -0.00121    0.00293   -0.00151
AFIX  23
H2C   2    0.652597    0.797480    0.744646    11.00000   -1.20000
H2D   2    0.576197    0.868328    0.712475    11.00000   -1.20000
AFIX   0
C7    1    0.228466    0.572773    0.798800    11.00000    0.01476    0.01621 =
         0.01663   -0.00281    0.00178   -0.00442
AFIX  23
H7A   2    0.171066    0.532927    0.799970    11.00000   -1.20000
H7B   2    0.215791    0.607389    0.745479    11.00000   -1.20000
AFIX   0
C3    1    0.500000    0.688742    0.750000    10.50000    0.01496    0.02026 =
         0.01350    0.00000    0.00669    0.00000
C5    1    0.333753    0.445538    0.799511    11.00000    0.01465    0.01640 =
         0.01465   -0.00602    0.00377   -0.00101
AFIX  23
H5A   2    0.269417    0.426603    0.829301    11.00000   -1.20000
H5B   2    0.394298    0.433586    0.840510    11.00000   -1.20000
AFIX   0
 
O10   5    0.386303    0.913090    0.554758    11.00000    0.05061    0.05413 =
         0.05763   -0.01671   -0.01491    0.01997
AFIX   3
H10A  2    0.409783    0.865570    0.567398    11.00000   -1.50000
H10B  2    0.393103    0.939260    0.605308    11.00000   -1.50000
AFIX   0
 
C4    1    0.415151    0.572739    0.767819    11.00000    0.01667    0.01604 =
         0.01225   -0.00333    0.00264   -0.00068
AFIX   6
O12   5    0.954530    0.505457    0.876913    11.00000    0.06388    0.05534 =
         0.06347    0.01893   -0.00474    0.00425
H12A  2    0.964791    0.554017    0.858552    11.00000   -1.50000
H12B  2    0.914352    0.510489    0.923414    11.00000   -1.50000
AFIX   0
 
PART 1
O13   5    0.748280    0.706468    0.887504    21.00000    0.04185    0.04519 =
         0.03694   -0.01250    0.00491   -0.00605
AFIX   3
H13A  2    0.764210    0.687779    0.834744    21.00000   -1.50000
H13B  2    0.691580    0.683149    0.906124    21.00000   -1.50000
AFIX   6
PART 0
PART 2
O13A  5    0.748757    0.741028    0.926557   -21.00000    0.06208    0.05764 =
         0.06613   -0.01104    0.01636   -0.01120
H13C  2    0.695891    0.766611    0.949089   -21.00000   -1.50000
H13D  2    0.784233    0.717522    0.969856   -21.00000   -1.50000
AFIX   0
HKLF 4
 
REM  11_a.res in C2/c
REM R1 =  0.0392 for    1981 Fo > 4sig(Fo)  and  0.0810 for all    2880 data
REM    243 parameters refined using    474 restraints
 
END  
     
WGHT      0.0195      0.0000 

REM Highest difference peak  0.882,  deepest hole -0.835,  1-sigma level  0.198
Q1    1   0.8571  0.6936  0.8307  11.00000  0.05    0.88
Q2    1   0.9739  0.7486  0.5696  11.00000  0.05    0.81
Q3    1   0.8607  0.7625  0.4962  11.00000  0.05    0.80
Q4    1   0.1992  0.4536  0.8034  11.00000  0.05    0.78
Q5    1   1.1196  0.8961  0.4493  11.00000  0.05    0.77
Q6    1   0.1268  0.5915  0.9474  11.00000  0.05    0.76
Q7    1   0.3372  0.6531  1.0015  11.00000  0.05    0.73
Q8    1   0.3533  0.6218  0.9175  11.00000  0.05    0.71
Q9    1   0.6561  0.8026  0.9628  11.00000  0.05    0.71
Q10   1   0.2184  0.3729  0.6277  11.00000  0.05    0.70
Q11   1   0.6774  0.7280  0.9185  11.00000  0.05    0.70
Q12   1   0.8738  0.5697  0.8164  11.00000  0.05    0.68
Q13   1   0.9035  0.4654  1.0235  11.00000  0.05    0.67
Q14   1   0.7262  0.7204  0.5584  11.00000  0.05    0.67
Q15   1   0.6634  0.6405  0.9032  11.00000  0.05    0.65
Q16   1   0.3973  0.3809  0.6267  11.00000  0.05    0.64
Q17   1   0.9567  0.5927  0.8471  11.00000  0.05    0.64
Q18   1   0.3914  0.5382  0.8320  11.00000  0.05    0.64
Q19   1   0.3012  0.6716  0.9052  11.00000  0.05    0.62
Q20   1   0.7540  0.8312  0.7836  11.00000  0.05    0.61

  REM The information below was added by Olex2.
  REM
  REM R1 = 0.0392 for 1981 Fo > 4sig(Fo) and 0.0810 for all 8596 data
  REM n/a parameters refined using n/a restraints
  REM Highest difference peak 0.88, deepest hole -0.83
  REM Mean Shift 0, Max Shift -0.001.

  REM +++ Tabular Listing of Refinement Information +++
  REM R1_all = 0.0810
  REM R1_gt = 0.0392
  REM wR_ref = 0.0700
  REM GOOF = 0.998
  REM Shift_max = -0.001
  REM Shift_mean = 0
  REM Reflections_all = 8596
  REM Reflections_gt = 1981
  REM Parameters = n/a
  REM Hole = -0.83
  REM Peak = 0.88
  REM Flack = n/a

  
;
_olex2_submission_special_instructions 'No special instructions were received'
